# Supplementary material for: Rhinolekos capetinga: a new cascudinho species (Loricariidae, Otothyrinae) from the rio Tocantins basin and comments on its ancestral dispersal route
Source: Zookeys. 2015 Feb 4;(481):109–30. doi: 10.3897/zookeys.481.8755 (PMC4319103; doi:10.3897/zookeys.481.8755)
Supplement: XML Treatment for Rhinolekos capetinga [file zookeys.481.8755-treatment1.xml]

<!DOCTYPE tp:taxon-treatment
  PUBLIC "-//TaxonX//DTD Taxonomic Treatment Publishing DTD v0 20100105//EN" "tax-treatment-NSO.dtd">
<tp:taxon-treatment xmlns:tp="http://www.plazi.org/taxpub"><tp:treatment-meta><kwd-group><label>Taxon classification</label><kwd><named-content content-type="kingdom">Animalia</named-content></kwd><kwd><named-content content-type="order">Siluriformes</named-content></kwd><kwd><named-content content-type="family">Loricariidae</named-content></kwd></kwd-group><mixed-citation publication-type="journal"><person-group><name><surname>Roxo</surname><given-names>Fábio F.</given-names></name><name><surname>Ochoa</surname><given-names>Luz E.</given-names></name><name><surname>Silva</surname><given-names>Gabriel S. C.</given-names></name><name><surname>Oliveira</surname><given-names>Claudio</given-names></name></person-group><article-title><italic><tp:taxon-name><tp:taxon-name-part taxon-name-part-type="genus">Rhinolekos</tp:taxon-name-part> <tp:taxon-name-part taxon-name-part-type="species">capetinga</tp:taxon-name-part></tp:taxon-name></italic>: a new cascudinho species (<tp:taxon-name><tp:taxon-name-part taxon-name-part-type="family">Loricariidae</tp:taxon-name-part></tp:taxon-name>, <tp:taxon-name><tp:taxon-name-part taxon-name-part-type="subfamily">Otothyrinae</tp:taxon-name-part></tp:taxon-name>) from the rio Tocantins basin and comments on its ancestral dispersal route</article-title><source>Zookeys</source><day>4</day><month>2</month><year>2015</year><volume>2015</volume><issue>481</issue><fpage>109</fpage><lpage>130</lpage><pub-id pub-id-type="doi">10.3897/zookeys.481.8755</pub-id></mixed-citation></tp:treatment-meta><tp:nomenclature><tp:taxon-name>
                        <tp:taxon-name-part taxon-name-part-type="genus">Rhinolekos</tp:taxon-name-part>
                        <tp:taxon-name-part taxon-name-part-type="species">capetinga</tp:taxon-name-part>
                        <object-id xmlns:xlink="http://www.w3.org/1999/xlink" content-type="zoobank" xlink:type="simple">http://zoobank.org/53CB690E-E969-4C06-8C1E-4991C103F19F</object-id>
                    </tp:taxon-name><tp:taxon-status xmlns:xlink="http://www.w3.org/1999/xlink" xlink:type="simple">sp. n.</tp:taxon-status><xref ref-type="fig" rid="F1">Figs 1</xref><xref ref-type="fig" rid="F3">, 3</xref><xref ref-type="table" rid="T1">; Table 1</xref><tp:nomenclature-citation-list><tp:nomenclature-citation><tp:taxon-name><tp:taxon-name-part taxon-name-part-type="genus">Rhinolekos</tp:taxon-name-part></tp:taxon-name><comment> sp. 1 – <xref ref-type="bibr" rid="B53">Roxo et al. 2014a</xref>: 9(8) e105564 (phylogenetic relationships).</comment></tp:nomenclature-citation></tp:nomenclature-citation-list></tp:nomenclature><tp:treatment-sec sec-type="Holotype"><title>Holotype.</title><p>MZUSP 116102, (male, 37.5 mm SL), Brazil, Goiás State, municipality of Água Fria de Goiás, córrego da Branca, drainage of the rio Tocantizinho, rio Tocantins basin, <named-content xmlns:xlink="http://www.w3.org/1999/xlink" content-type="dwc:verbatimCoordinates" xlink:type="simple">14°53'47.2"S, 47°34'58.4"W</named-content>, 30 June 2014, FF Roxo, GSC Silva, LE Ochoa.</p></tp:treatment-sec><tp:treatment-sec sec-type="Paratypes"><title>Paratypes.</title><p>Brazil, Goiás State, rio Tocantins basin (56 specimens). LBP 17089 (1 male, 39.1 mm SL), municipality of Agua Fria de Goiás, córrego da Branca, drainage of the rio Tocantizinho, <named-content xmlns:xlink="http://www.w3.org/1999/xlink" content-type="dwc:verbatimCoordinates" xlink:type="simple">14°57'01.6"S, 47°35'57.0"W</named-content>, 21 November 2012, R Devidé, BF Melo, JMH Martinez, GSC Silva; LBP 18996, (1 female, 24.1 mm SL), municipality of São João D’Aliança, córrego Roncador, drainage of the rio Tocantizinho, <named-content xmlns:xlink="http://www.w3.org/1999/xlink" content-type="dwc:verbatimCoordinates" xlink:type="simple">14°43'51.3"S, 47°32'34.0"W</named-content>, 30 June 2014, FF Roxo, GSC Silva, LE Ochoa; LBP 19001 (15 females, 26.8–36.2 mm SL, 20 males, 39.5–30.2 mm SL, 3 c&amp;s, 37.2–32.6 mm SL, 9 unsexed juveniles not measured), collected with holotype. LBP 19466 (2 females, 36.5–37.1 mm SL) municipality of Água Fria de Goiás, córrego da Branca, drainage of the rio Tocantizinho, <named-content xmlns:xlink="http://www.w3.org/1999/xlink" content-type="dwc:verbatimCoordinates" xlink:type="simple">14°53'47.2"S, 47°34'58.4"W</named-content>, 09 November 2014, FF Roxo, LH Roxo, GSC Silva, LE Ochoa; MZUSP 113920 (2 females, 29.3–37.3 mm SL, 3 males, 30.4–39.0 mm SL), municipality of Água Fria de Goiás, córrego da Branca, drainage of the rio Tocantizinho, <named-content xmlns:xlink="http://www.w3.org/1999/xlink" content-type="dwc:verbatimCoordinates" xlink:type="simple">14°53'47.2"S, 47°34'58.4"W</named-content>, 27 November 2012, OT Oyakawa, AM Zanata, P Camelier, M Melo.</p></tp:treatment-sec><tp:treatment-sec sec-type="Diagnosis"><title>Diagnosis.</title><p><italic><tp:taxon-name><tp:taxon-name-part taxon-name-part-type="genus">Rhinolekos</tp:taxon-name-part> <tp:taxon-name-part taxon-name-part-type="species">capetinga</tp:taxon-name-part></tp:taxon-name></italic> differs from <italic><tp:taxon-name><tp:taxon-name-part taxon-name-part-type="genus">Rhinolekos</tp:taxon-name-part> <tp:taxon-name-part taxon-name-part-type="species">garavelloi</tp:taxon-name-part></tp:taxon-name></italic> and <italic><tp:taxon-name><tp:taxon-name-part taxon-name-part-type="genus">Rhinolekos</tp:taxon-name-part> <tp:taxon-name-part taxon-name-part-type="species">schaeferi</tp:taxon-name-part></tp:taxon-name></italic> in that it has a lower number of vertebrae, 31 (vs. 32) and the anterior portion of the compound supraneural-first dorsal-fin proximal radial contacts the neural spine at the 9<sup>th</sup> vertebra (vs. 10<sup>th</sup>, Fig. <xref ref-type="fig" rid="F2">2a</xref>). The new species can be distinguished from <italic><tp:taxon-name><tp:taxon-name-part taxon-name-part-type="genus">Rhinolekos</tp:taxon-name-part> <tp:taxon-name-part taxon-name-part-type="species">britskii</tp:taxon-name-part></tp:taxon-name></italic> by the absence of transverse dark bands in the pectoral, pelvic and anal-fin rays (vs. present), lower number of plates in the dorsal series 24–28 (vs. 30–35), lack of odontodes on the ventral tip of the snout (vs. tip of snout completely covered by odontodes), and by having a greater prenasal length, 41–60% of HL (vs. 32–40% of HL). Moreover, the new species differs from <italic><tp:taxon-name><tp:taxon-name-part taxon-name-part-type="genus">Rhinolekos</tp:taxon-name-part> <tp:taxon-name-part taxon-name-part-type="species">schaeferi</tp:taxon-name-part></tp:taxon-name></italic> by the absence of accessory teeth (vs. present) and from all congeners by the smaller head length, 20–27% of SL (vs. 28–32% of SL in <italic><tp:taxon-name><tp:taxon-name-part taxon-name-part-type="genus">Rhinolekos</tp:taxon-name-part> <tp:taxon-name-part taxon-name-part-type="species">britskii</tp:taxon-name-part></tp:taxon-name></italic>; 29–35% of SL in <italic><tp:taxon-name><tp:taxon-name-part taxon-name-part-type="genus">Rhinolekos</tp:taxon-name-part> <tp:taxon-name-part taxon-name-part-type="species">garavelloi</tp:taxon-name-part></tp:taxon-name></italic>; 29–32% of SL in <italic><tp:taxon-name><tp:taxon-name-part taxon-name-part-type="genus">Rhinolekos</tp:taxon-name-part> <tp:taxon-name-part taxon-name-part-type="species">schaeferi</tp:taxon-name-part></tp:taxon-name></italic>), and by the greater snout length, 61–85% of HL (vs. 52–57% of SL in <italic><tp:taxon-name><tp:taxon-name-part taxon-name-part-type="genus">Rhinolekos</tp:taxon-name-part> <tp:taxon-name-part taxon-name-part-type="species">britskii</tp:taxon-name-part></tp:taxon-name></italic>; 49–60% of SL in <italic><tp:taxon-name><tp:taxon-name-part taxon-name-part-type="genus">Rhinolekos</tp:taxon-name-part> <tp:taxon-name-part taxon-name-part-type="species">garavelloi</tp:taxon-name-part></tp:taxon-name></italic>; 53–59% of SL in <italic><tp:taxon-name><tp:taxon-name-part taxon-name-part-type="genus">Rhinolekos</tp:taxon-name-part> <tp:taxon-name-part taxon-name-part-type="species">schaeferi</tp:taxon-name-part></tp:taxon-name></italic>). It differs from <italic><tp:taxon-name><tp:taxon-name-part taxon-name-part-type="genus">Rhinolekos</tp:taxon-name-part> <tp:taxon-name-part taxon-name-part-type="species">britskii</tp:taxon-name-part></tp:taxon-name></italic> and <italic><tp:taxon-name><tp:taxon-name-part taxon-name-part-type="genus">Rhinolekos</tp:taxon-name-part> <tp:taxon-name-part taxon-name-part-type="species">garavelloi</tp:taxon-name-part></tp:taxon-name></italic> by the smaller caudal-peduncle depth, 6–9% of SL (vs. 9–11% of SL in <italic><tp:taxon-name><tp:taxon-name-part taxon-name-part-type="genus">Rhinolekos</tp:taxon-name-part> <tp:taxon-name-part taxon-name-part-type="species">britskii</tp:taxon-name-part></tp:taxon-name></italic> and 10–13% of SL in <italic><tp:taxon-name><tp:taxon-name-part taxon-name-part-type="genus">Rhinolekos</tp:taxon-name-part> <tp:taxon-name-part taxon-name-part-type="species">garavelloi</tp:taxon-name-part></tp:taxon-name></italic>); it differs from <italic><tp:taxon-name><tp:taxon-name-part taxon-name-part-type="genus">Rhinolekos</tp:taxon-name-part> <tp:taxon-name-part taxon-name-part-type="species">garavelloi</tp:taxon-name-part></tp:taxon-name></italic> by the smaller thoracic length 10–15% of SL (vs. 18–21% of SL), and by the smaller folded dorsal-fin length, 14–21% of SL (vs. 22–26% of SL).</p><fig id="F1" position="float" orientation="portrait"><label>Figure 1.</label><caption><p><italic><tp:taxon-name><tp:taxon-name-part taxon-name-part-type="genus">Rhinolekos</tp:taxon-name-part> <tp:taxon-name-part taxon-name-part-type="species">capetinga</tp:taxon-name-part></tp:taxon-name></italic> MZUSP 116102, holotype, male, 37.5 mm SL, Goiás State, rio Tocantins basin, Brazil.</p></caption><graphic xmlns:xlink="http://www.w3.org/1999/xlink" xlink:href="zookeys-481-109-g001.jpg" position="float" orientation="portrait" xlink:type="simple" id="oo_38187.jpg"/></fig><fig id="F2" position="float" orientation="portrait"><label>Figure 2.</label><caption><p><italic><tp:taxon-name><tp:taxon-name-part taxon-name-part-type="genus">Rhinolekos</tp:taxon-name-part> <tp:taxon-name-part taxon-name-part-type="species">capetinga</tp:taxon-name-part></tp:taxon-name></italic>, LBP 19001, paratype, 34.5 mm SL. <bold>a</bold> Anterior portion of axial skeleton and dorsal-fin supports (left side, lateral view). Vertebrae counts included five vertebrae of the Weberian apparatus. <bold>np</bold> nucal plate; <bold>rv6</bold> rib of sixth vertebrae; <bold>px2</bold> compound proximal and medial radial 2; <bold>sn+px1</bold> compound supraneural first dorsal-fin proximal radial; <bold>sp1</bold> first dorsal-fin spinelet; <bold>sp2</bold> second dorsal-fin spine; <bold>v6−12</bold> vertebrae 6−12 <bold>b</bold> Skull of <italic><tp:taxon-name><tp:taxon-name-part taxon-name-part-type="genus">Rhinolekos</tp:taxon-name-part> <tp:taxon-name-part taxon-name-part-type="species">capetinga</tp:taxon-name-part></tp:taxon-name></italic>; <bold>f</bold> frontal; <bold>soc</bold> supraoccipital; <bold>cpt</bold> parieto-supraoccipital; <bold>op</bold> opercle; <bold>io1−5</bold> infraorbitals; <bold>pop</bold> preopercle; <bold>cp 1−2</bold> cheek plates; <bold>pr 1−3</bold> postrostral plates; <bold>pf</bold> prefrontal plates; <bold>le</bold> lateral ethmoid; <bold>n</bold> nasal; <bold>lpn</bold> lateronasal plate; <bold>r</bold> rostral plate; <bold>pn</bold> prenasal; <bold>sp</bold> sphenotic.</p></caption><graphic xmlns:xlink="http://www.w3.org/1999/xlink" xlink:href="zookeys-481-109-g002.jpg" position="float" orientation="portrait" xlink:type="simple" id="oo_38188.jpg"/></fig><!--PageBreak--></tp:treatment-sec><tp:treatment-sec sec-type="Description"><title>Description.</title><p>Morphometric and meristic data presented in Table <xref ref-type="table" rid="T1">1</xref>. Maximum body length 39.1 mm SL; dorsal profile of head in lateral view convex to straight from upper part of rostrum to anterior margin of eyes, slightly curved from eyes to posterior margin of parieto supraoccipital, almost straight to dorsal-fin origin; dorsal profile of trunk almost straight, descending from base of dorsal-fin origin to caudal peduncle; ventral profile slightly concave from snout tip to pelvic-fin origin, slightly convex to caudal peduncle; greatest body depth at dorsal-fin origin; greatest body width at cleithral region, gradually decreasing towards snout and caudal-fin. Cross-section of caudal peduncle almost ellipsoid; rounded laterally and almost flat dorsally and ventrally.</p><table-wrap id="T1" position="float" orientation="portrait"><label>Table 1.</label><caption><p>Morphometrics and meristic data for <italic><tp:taxon-name><tp:taxon-name-part taxon-name-part-type="genus">Rhinolekos</tp:taxon-name-part> <tp:taxon-name-part taxon-name-part-type="species">capetinga</tp:taxon-name-part></tp:taxon-name></italic>. SD, standard deviation.</p></caption><table rules="all"><tbody><tr><th rowspan="1" colspan="1"/><th rowspan="1" colspan="4"><italic><tp:taxon-name><tp:taxon-name-part taxon-name-part-type="genus">Rhinolekos</tp:taxon-name-part> <tp:taxon-name-part taxon-name-part-type="species">capetinga</tp:taxon-name-part></tp:taxon-name></italic>, holotype and paratypes (n=30)</th></tr><tr><th rowspan="1" colspan="1"/><th rowspan="1" colspan="1">Holotype</th><th rowspan="1" colspan="1">Range</th><th rowspan="1" colspan="1">Mean</th><th rowspan="1" colspan="1">SD</th></tr><tr><td rowspan="1" colspan="1"><bold>SL</bold></td><td rowspan="1" colspan="1"><bold>37.5</bold></td><td rowspan="1" colspan="1"><bold>22.9–39.1</bold></td><td rowspan="1" colspan="1"><bold>34.3</bold></td><td rowspan="1" colspan="1"><bold>3.6</bold></td></tr><tr><td rowspan="1" colspan="1"><bold>Percents of SL</bold></td><td rowspan="1" colspan="1"/><td rowspan="1" colspan="1"/><td rowspan="1" colspan="1"/><td rowspan="1" colspan="1"/></tr><tr><td rowspan="1" colspan="1">Predorsal length</td><td rowspan="1" colspan="1">42.2</td><td rowspan="1" colspan="1">38.9−49.9</td><td rowspan="1" colspan="1">44.7</td><td rowspan="1" colspan="1">2.0</td></tr><tr><td rowspan="1" colspan="1">Preanal length</td><td rowspan="1" colspan="1">53.4</td><td rowspan="1" colspan="1">48.2−60.3</td><td rowspan="1" colspan="1">54.0</td><td rowspan="1" colspan="1">2.7</td></tr><tr><td rowspan="1" colspan="1">Prepectoral length</td><td rowspan="1" colspan="1">26.2</td><td rowspan="1" colspan="1">19.1−26.2</td><td rowspan="1" colspan="1">23.2</td><td rowspan="1" colspan="1">1.4</td></tr><tr><td rowspan="1" colspan="1">Prepelvic length</td><td rowspan="1" colspan="1">33.3</td><td rowspan="1" colspan="1">31.5−39.5</td><td rowspan="1" colspan="1">35.2</td><td rowspan="1" colspan="1">2.0</td></tr><tr><td rowspan="1" colspan="1">Postanal length</td><td rowspan="1" colspan="1">34.4</td><td rowspan="1" colspan="1">28.0−38.7</td><td rowspan="1" colspan="1">34.8</td><td rowspan="1" colspan="1">2.5</td></tr><tr><td rowspan="1" colspan="1">Thoracic length</td><td rowspan="1" colspan="1">13.1</td><td rowspan="1" colspan="1">9.6−15.2</td><td rowspan="1" colspan="1">12.9</td><td rowspan="1" colspan="1">1.5</td></tr><tr><td rowspan="1" colspan="1">Abdominal Length</td><td rowspan="1" colspan="1">19.7</td><td rowspan="1" colspan="1">11.8−23.5</td><td rowspan="1" colspan="1">19.2</td><td rowspan="1" colspan="1">2.2</td></tr><tr><td rowspan="1" colspan="1">Caudal peduncle depth</td><td rowspan="1" colspan="1">6.6</td><td rowspan="1" colspan="1">5.8−8.6</td><td rowspan="1" colspan="1">6.9</td><td rowspan="1" colspan="1">0.6</td></tr><tr><td rowspan="1" colspan="1">Head length</td><td rowspan="1" colspan="1">21.6</td><td rowspan="1" colspan="1">19.6−26.6</td><td rowspan="1" colspan="1">22.4</td><td rowspan="1" colspan="1">1.5</td></tr><tr><td rowspan="1" colspan="1">Head width</td><td rowspan="1" colspan="1">22.1</td><td rowspan="1" colspan="1">17.6−26.6</td><td rowspan="1" colspan="1">21.8</td><td rowspan="1" colspan="1">1.8</td></tr><tr><td rowspan="1" colspan="1">Head depth</td><td rowspan="1" colspan="1">11.9</td><td rowspan="1" colspan="1">10.8−15.7</td><td rowspan="1" colspan="1">12.8</td><td rowspan="1" colspan="1">1.0</td></tr><tr><td rowspan="1" colspan="1">Base of dorsal-fin length</td><td rowspan="1" colspan="1">10.9</td><td rowspan="1" colspan="1">9.3−13.0</td><td rowspan="1" colspan="1">10.5</td><td rowspan="1" colspan="1">1.0</td></tr><tr><td rowspan="1" colspan="1">Folded dorsal-fin length</td><td rowspan="1" colspan="1">20.7</td><td rowspan="1" colspan="1">13.9−21.3</td><td rowspan="1" colspan="1">19.1</td><td rowspan="1" colspan="1">1.4</td></tr><tr><td rowspan="1" colspan="1">Pectoral-fin unbranched ray length</td><td rowspan="1" colspan="1">20.1</td><td rowspan="1" colspan="1">13.6−22.9</td><td rowspan="1" colspan="1">19.9</td><td rowspan="1" colspan="1">1.9</td></tr><tr><td rowspan="1" colspan="1">Pelvic-fin unbranched ray length</td><td rowspan="1" colspan="1">15.3</td><td rowspan="1" colspan="1">13.3−17.5</td><td rowspan="1" colspan="1">15.6</td><td rowspan="1" colspan="1">1.2</td></tr><tr><td rowspan="1" colspan="1">Snout-opercle length</td><td rowspan="1" colspan="1">21.8</td><td rowspan="1" colspan="1">18.8−26.3</td><td rowspan="1" colspan="1">21.9</td><td rowspan="1" colspan="1">1.5</td></tr><tr><td rowspan="1" colspan="1"><bold>Percents of HL</bold></td><td rowspan="1" colspan="1"/><td rowspan="1" colspan="1"/><td rowspan="1" colspan="1"/><td rowspan="1" colspan="1"/></tr><tr><td rowspan="1" colspan="1">Snout length</td><td rowspan="1" colspan="1">60.9</td><td rowspan="1" colspan="1">60.7−85.2</td><td rowspan="1" colspan="1">72.4</td><td rowspan="1" colspan="1">5.8</td></tr><tr><td rowspan="1" colspan="1">Orbital diameter</td><td rowspan="1" colspan="1">19.6</td><td rowspan="1" colspan="1">12.2−23.2</td><td rowspan="1" colspan="1">17.1</td><td rowspan="1" colspan="1">2.3</td></tr><tr><td rowspan="1" colspan="1">Interorbital length</td><td rowspan="1" colspan="1">45.4</td><td rowspan="1" colspan="1">40.4−55.8</td><td rowspan="1" colspan="1">46.6</td><td rowspan="1" colspan="1">3.8</td></tr><tr><td rowspan="1" colspan="1">Prenasal length</td><td rowspan="1" colspan="1">48.8</td><td rowspan="1" colspan="1">41.3−60.2</td><td rowspan="1" colspan="1">51.4</td><td rowspan="1" colspan="1">4.4</td></tr><tr><td rowspan="1" colspan="1">Suborbital depth</td><td rowspan="1" colspan="1">26.3</td><td rowspan="1" colspan="1">19.0−39.7</td><td rowspan="1" colspan="1">25.6</td><td rowspan="1" colspan="1">4.5</td></tr><tr><td rowspan="1" colspan="1"><bold>Meristics</bold></td><td rowspan="1" colspan="1"><bold>Holotype</bold></td><td rowspan="1" colspan="1"><bold>Range</bold></td><td rowspan="1" colspan="1"><bold>Mode</bold></td><td rowspan="1" colspan="1"><bold>SD</bold></td></tr><tr><td rowspan="1" colspan="1">Left premaxillary teeth</td><td rowspan="1" colspan="1">26</td><td rowspan="1" colspan="1">15−34</td><td rowspan="1" colspan="1">22</td><td rowspan="1" colspan="1">–</td></tr><tr><td rowspan="1" colspan="1">Left dentary teeth</td><td rowspan="1" colspan="1">24</td><td rowspan="1" colspan="1">14−31</td><td rowspan="1" colspan="1">26</td><td rowspan="1" colspan="1">–</td></tr><tr><td rowspan="1" colspan="1">Dorsal plates</td><td rowspan="1" colspan="1">27</td><td rowspan="1" colspan="1">24−28</td><td rowspan="1" colspan="1">27</td><td rowspan="1" colspan="1">–</td></tr><tr><td rowspan="1" colspan="1">Mid-dorsal plates</td><td rowspan="1" colspan="1">17</td><td rowspan="1" colspan="1">16−20</td><td rowspan="1" colspan="1">18</td><td rowspan="1" colspan="1">–</td></tr><tr><td rowspan="1" colspan="1">Median plates</td><td rowspan="1" colspan="1">25</td><td rowspan="1" colspan="1">23−27</td><td rowspan="1" colspan="1">25</td><td rowspan="1" colspan="1">–</td></tr><tr><td rowspan="1" colspan="1">Mid-ventral plates</td><td rowspan="1" colspan="1">25</td><td rowspan="1" colspan="1">20−24</td><td rowspan="1" colspan="1">22</td><td rowspan="1" colspan="1">–</td></tr><tr><td rowspan="1" colspan="1">Ventral plates</td><td rowspan="1" colspan="1">18</td><td rowspan="1" colspan="1">15−18</td><td rowspan="1" colspan="1">17</td><td rowspan="1" colspan="1">–</td></tr></tbody></table></table-wrap><p>Head rounded in dorsal view. Snout slightly pointed, its tip rounded, elongated (61–85% of HL) and depressed in front of each nostril on dorsal surface. Anterior margin of snout covered with odontodes, except ventral tip of snout; odontodes of margin of snout similar in size to remaining ones found on head. Odontodes on head <!--PageBreak-->and trunk well defined and not forming longitudinal rows; eye small (12–23% of HL), dorsolaterally positioned; iris operculum not present; lips roundish and papillose; papillae uniformly distributed on base of dentary and premaxillary and slightly decreasing distally. Lower lip larger than upper lip; its border fringed; maxillary barbel present; Teeth slender and bicuspid; mesial cusp larger than lateral cusp; premaxillary teeth 15–34. Dentary teeth 14–30.</p><p>Dorsal fin ii,6-7; dorsal-fin spinelet short, roughly triangular shaped, locking mechanism non-functional; dorsal-fin origin slightly posterior of vertical through <!--PageBreak--><!--PageBreak-->pelvic-fin origin. Anterior portion of compound supraneural-first dorsal-fin proximal radial contacting neural spine of 9<sup>th</sup> vertebrae (Fig. <xref ref-type="fig" rid="F2">2a</xref>). Tip of adpressed dorsal-fin rays slightly surpassing end of anal-fin base. Pectoral fin i,5-6; tip of longest pectoral-fin ray almost reaching to middle of adpressed pelvic-fin, when depressed. Pectoral axillary slit not present even in juveniles. Pectoral spine supporting odontodes anteroventrally; pelvic fin i,5; its tip not exceeding anal-fin origin when depressed in both sexes. Pelvic-fin unbranched ray with dermal flap along its dorsal surface in males; anal fin i,5; its tip reaching 7<sup>th</sup> and 8<sup>th</sup> plate from its origin; Caudal fin i,14,i; distal margin forked; Adipose-fin absent. Total vertebrae 31 (3 c&amp;s).</p><p>Body covered with bony plates except on ventral part of head, around pectoral and pelvic-fin origin and on dorsal-fin base. Cleithrum and coracoid totally exposed; Arrector fossae partially enclosed by ventral lamina of coracoids. Abdomen entirely covered by plates in adults (about 25.0 mm SL); lateral plate series with elongate and large plates, formed by two lateral plate series, similar in size; median plates formed by four to five irregular plate series reaching anal shield. Lateral side of body entirely covered by plates; mid-dorsal and mid-ventral plates well developed, reaching typical adipose-fin region.</p><p>Parts of head osteology presented in Fig. <xref ref-type="fig" rid="F2">2b</xref>. Tip of snout formed by two square rostral plates. Nasal almost rectangular forming anterior medial nostril margin in contact posteriorly with frontals, and anterior and lateral margins contacting pre-nasals. Lateral surface of head formed by three posterior rostrum plates, second one large and triangular shaped. Complete infraorbital plate series, present mesial to posterior rostrum series, composed of five plates; fourth infraorbital expanded ventrally, all associated with latero-sensory canal system; first and second infraorbitals largest and <!--PageBreak-->fifth smallest. Large lateronasal plate mesial to second infraorbital, forming anterior distal nostril margin in contact anteriorly with prenasals and posteriorly with prefrontal. Preopercle present just ventral to fifth infraorbital; an elongated bone covered by latero-sensory canal. Subocular cheek plates present ventral to preopercle plate. Top of head composed of compound pterotic-supracleithrum, supraoccipital, prefrontal, frontal, and sphenotic; parieto-supraoccipital bearing fenestrae irregularly distributed and of different sizes and shapes.</p></tp:treatment-sec><tp:treatment-sec sec-type="Color in life"><title>Color in life.</title><p>Pale yellowish ground color. Dorsal surface of head dark brown, except for pale yellowish areas on snout tip. Four dark-brown saddles crossing dorsum, reaching longitudinal dark strip on side of trunk: first at dorsal-fin origin, second below dorsal-fin base, third typically at adipose-fin region, and fourth at end of caudal peduncle. Caudal-fin black, with small hyaline circular area on each lobe, tip of lobes hyaline; some specimens with caudal-fin lobe entirely dark (Fig. <xref ref-type="fig" rid="F3">3</xref>).</p><fig id="F3" position="float" orientation="portrait"><label>Figure 3.</label><caption><p><italic><tp:taxon-name><tp:taxon-name-part taxon-name-part-type="genus">Rhinolekos</tp:taxon-name-part> <tp:taxon-name-part taxon-name-part-type="species">capetinga</tp:taxon-name-part></tp:taxon-name></italic>, live specimen, MZUSP 116102, holotype, male, 37.5 mm SL, rio Tocantins basin, Goiás State, Brazil. Photo: FF Roxo.</p></caption><graphic xmlns:xlink="http://www.w3.org/1999/xlink" xlink:href="zookeys-481-109-g003.jpg" position="float" orientation="portrait" xlink:type="simple" id="oo_38189.jpg"/></fig></tp:treatment-sec><tp:treatment-sec sec-type="Color in alcohol"><title>Color in alcohol.</title><p>Similar pattern described for living specimens, but with ground color dark brown (Fig. <xref ref-type="fig" rid="F1">1</xref>).</p></tp:treatment-sec><tp:treatment-sec sec-type="Sexual dimorphism"><title>Sexual dimorphism.</title><p>Adult males are distinguished by having a papilla at the urogenital opening (vs. papilla absent in females), and by an unbranched pectoral- and pelvic-fin ray supporting a dermal flap on their proximal dorsal surface in males.</p></tp:treatment-sec><tp:treatment-sec sec-type="Etymology"><title>Etymology.</title><p>The specific name <italic>capetinga</italic> from the Tupi-guarani dialect is in reference to the old and unused name of São João D´Aliança municipality. The name «capetinga» means white, or clear water. A noun in apposition.</p></tp:treatment-sec><tp:treatment-sec sec-type="Distribution"><title>Distribution.</title><p><italic><tp:taxon-name><tp:taxon-name-part taxon-name-part-type="genus">Rhinolekos</tp:taxon-name-part> <tp:taxon-name-part taxon-name-part-type="species">capetinga</tp:taxon-name-part></tp:taxon-name></italic> is known from two localities at the córrego da Branca and one locality at the córrego Roncador, all drainages of the rio Tocantizinho, rio Tocantins basin (Fig. <xref ref-type="fig" rid="F4">4a</xref>).</p><fig id="F4" position="float" orientation="portrait"><label>Figure 4.</label><caption><p><bold>a</bold> Map showing the distribution of <italic><tp:taxon-name><tp:taxon-name-part taxon-name-part-type="genus">Rhinolekos</tp:taxon-name-part> <tp:taxon-name-part taxon-name-part-type="species">capetinga</tp:taxon-name-part></tp:taxon-name></italic>. Type locality at córrego da Branca, green star – <named-content xmlns:xlink="http://www.w3.org/1999/xlink" content-type="dwc:verbatimCoordinates" xlink:type="simple">14°53'47.2"S, 47°34'58.4"W</named-content>. Paratype localities at córrego da Branca, red star – <named-content xmlns:xlink="http://www.w3.org/1999/xlink" content-type="dwc:verbatimCoordinates" xlink:type="simple">14°57'01.6"S, 47°35'57.0"W</named-content>, and at córrego Roncador, pink star – <named-content xmlns:xlink="http://www.w3.org/1999/xlink" content-type="dwc:verbatimCoordinates" xlink:type="simple">14°43'51.3"S, 47°32'34.0"W</named-content> <bold>b</bold> Habitat and submerged vegetation where the specimens were found in type locality of córrego da Branca, <named-content xmlns:xlink="http://www.w3.org/1999/xlink" content-type="dwc:verbatimCoordinates" xlink:type="simple">14°53'47.2"S, 47°34'58.4"W</named-content>. Photo: LH Roxo.</p></caption><graphic xmlns:xlink="http://www.w3.org/1999/xlink" xlink:href="zookeys-481-109-g004.jpg" position="float" orientation="portrait" xlink:type="simple" id="oo_38190.jpg"/></fig></tp:treatment-sec><tp:treatment-sec sec-type="Habitat"><title>Habitat.</title><p><italic><tp:taxon-name><tp:taxon-name-part taxon-name-part-type="genus">Rhinolekos</tp:taxon-name-part> <tp:taxon-name-part taxon-name-part-type="species">capetinga</tp:taxon-name-part></tp:taxon-name></italic> was collected on flat areas of the córrego da Branca and córrego Roncador, rio Tocantins basin, in places of shallow clear waters, about 1 m depth and median to fast current flow. The fishes captured were associated with the vegetation that covers the bottom and the border of the headwaters (Fig. <xref ref-type="fig" rid="F4">4b</xref>).</p><sec sec-type="Phylogenetic and time calibrated tree"><title>Phylogenetic and time calibrated tree</title><p>Partial sequences of the three mitochondrial genes (16S rRNA, COI, Cytb) and one nuclear gene (F-reticulon 4) were obtained from GenBank (Suppl. material <xref ref-type="supplementary-material" rid="S3">3</xref> – Table <xref ref-type="supplementary-material" rid="S3">S1</xref>) (same data available in <xref ref-type="bibr" rid="B53">Roxo et al. 2014a</xref>). The combined sequence data resulted in a matrix of 4,500 base pairs. This matrix was used to perform all phylogenetic and biogeographic analyses. Bayesian and ML phylogenetic analyses resulted in very similar topologies (Suppl. material <xref ref-type="supplementary-material" rid="S1">1</xref> – Fig. <xref ref-type="supplementary-material" rid="S1">S1</xref>). Our results illustrate the same phylogenetic relationship of Roxo et al. (2014) that the clades <tp:taxon-name><tp:taxon-name-part taxon-name-part-type="subfamily">Hypoptopomatinae</tp:taxon-name-part></tp:taxon-name>, <tp:taxon-name><tp:taxon-name-part taxon-name-part-type="subfamily">Neoplecostominae</tp:taxon-name-part></tp:taxon-name> and <tp:taxon-name><tp:taxon-name-part taxon-name-part-type="subfamily">Otothyrinae</tp:taxon-name-part></tp:taxon-name> are monophyletic with strong statistical support (BS = 96, P = 0.99 for <tp:taxon-name><tp:taxon-name-part taxon-name-part-type="subfamily">Hypoptopomatinae</tp:taxon-name-part></tp:taxon-name>; BS = 99, P = 1.00 for <tp:taxon-name><tp:taxon-name-part taxon-name-part-type="subfamily">Neoplecostominae</tp:taxon-name-part></tp:taxon-name>; BS = 96, P = 0.99 with BI for <tp:taxon-name><tp:taxon-name-part taxon-name-part-type="subfamily">Otothyrinae</tp:taxon-name-part></tp:taxon-name>). The new species <italic><tp:taxon-name><tp:taxon-name-part taxon-name-part-type="genus">Rhinolekos</tp:taxon-name-part> <tp:taxon-name-part taxon-name-part-type="species">capetinga</tp:taxon-name-part></tp:taxon-name></italic> formed sister group to the species <italic><tp:taxon-name><tp:taxon-name-part taxon-name-part-type="genus">Rhinolekos</tp:taxon-name-part> <tp:taxon-name-part taxon-name-part-type="species">garavelloi</tp:taxon-name-part></tp:taxon-name></italic>, and both species formed sister group to the species <italic><tp:taxon-name><tp:taxon-name-part taxon-name-part-type="genus">Rhinolekos</tp:taxon-name-part> <tp:taxon-name-part taxon-name-part-type="species">britskii</tp:taxon-name-part></tp:taxon-name></italic>.</p><!--PageBreak--><!--PageBreak--><p>Our time calibrated phylogeny and the ancestral area reconstruction (Suppl. material <xref ref-type="supplementary-material" rid="S2">2</xref> – Fig. <xref ref-type="supplementary-material" rid="S2">S2</xref>; Fig. <xref ref-type="fig" rid="F5">5</xref>) suggested that the genus <italic><tp:taxon-name><tp:taxon-name-part taxon-name-part-type="genus">Rhinolekos</tp:taxon-name-part></tp:taxon-name></italic> originated in the upper rio Paraná basin about 17.5 Mya (9.6–27.9 Mya 95% HPD) and the new species <italic><tp:taxon-name><tp:taxon-name-part taxon-name-part-type="genus">Rhinolekos</tp:taxon-name-part> <tp:taxon-name-part taxon-name-part-type="species">capetinga</tp:taxon-name-part></tp:taxon-name></italic> reached the area D (Amazon and Orinoco basins) from drainages of the rio Paranaíba about 6.3 Mya (4.1–13.9 Mya 95% HPD) at the end of Miocene.</p><fig id="F5" position="float" orientation="portrait"><label>Figure 5.</label><caption><p>Biogeographic distribution and time-calibrated phylogenetic tree of <italic><tp:taxon-name><tp:taxon-name-part taxon-name-part-type="genus">Microlepidogaster</tp:taxon-name-part></tp:taxon-name></italic> and <italic><tp:taxon-name><tp:taxon-name-part taxon-name-part-type="genus">Rhinolekos</tp:taxon-name-part></tp:taxon-name></italic> species, based on three mitochondrial (16SrRNA, COI, Cytb) and one nuclear marker (F-reticulon 4), modified from figure 7 of <xref ref-type="bibr" rid="B53">Roxo et al. (2014a)</xref>. The map colorations indicate distinct biogeographic regions according to classification available in <xref ref-type="bibr" rid="B53">Roxo et al. (2014a)</xref>: Green – Coastal drainages (<bold>A</bold>); Red – upper rio Paraná basin (<bold>B</bold>); Purple – Paraguay, Lower Paraná and Uruguay basins (<bold>C</bold>); Blue – Amazon basin (<bold>D</bold>); Yellow – São Francisco basin (<bold>E</bold>).</p></caption><graphic xmlns:xlink="http://www.w3.org/1999/xlink" xlink:href="zookeys-481-109-g005.jpg" position="float" orientation="portrait" xlink:type="simple" id="oo_38191.jpg"/></fig><!--PageBreak--></sec></tp:treatment-sec><tp:treatment-sec><!--Section generated to contain objects referenced in tp:taxon-treatment.--><supplementary-material xmlns:xlink="http://www.w3.org/1999/xlink" id="S3" position="float" orientation="portrait" xlink:type="simple"><label>Supplementary material 3</label><caption><p>Table S1</p></caption><p>Data type: Microsoft Word document</p><p>Explanation note: Species included in the present study.</p><media xlink:href="zookeys-481-109-s003.docx" mimetype="docx" mime-subtype="docx file" position="float" orientation="portrait" xlink:type="simple" id="oo_38194.docx"/><permissions><license xlink:type="simple"><license-p>This dataset is made available under the Open Database License (<ext-link ext-link-type="uri" xlink:href="http://opendatacommons.org/licenses/odbl/1.0/" xlink:type="simple">http://opendatacommons.org/licenses/odbl/1.0/</ext-link>). The Open Database License (ODbL) is a license agreement intended to allow users to freely share, modify, and use this Dataset while maintaining this same freedom for others, provided that the original source and author(s) are credited.</license-p></license></permissions><attrib specific-use="authors">Fábio F. Roxo, Luz E. Ochoa, Gabriel S. C. Silva, Claudio Oliveira</attrib></supplementary-material><supplementary-material xmlns:xlink="http://www.w3.org/1999/xlink" id="S1" position="float" orientation="portrait" xlink:type="simple"><label>Supplementary material 1</label><caption><p>Fig. S1</p></caption><p>Data type: Adobe PDF file</p><media xlink:href="zookeys-481-109-s001.pdf" mimetype="pdf" mime-subtype="pdf file" position="float" orientation="portrait" xlink:type="simple" id="oo_38192.pdf"/><permissions><license xlink:type="simple"><license-p>This dataset is made available under the Open Database License (<ext-link ext-link-type="uri" xlink:href="http://opendatacommons.org/licenses/odbl/1.0/" xlink:type="simple">http://opendatacommons.org/licenses/odbl/1.0/</ext-link>). The Open Database License (ODbL) is a license agreement intended to allow users to freely share, modify, and use this Dataset while maintaining this same freedom for others, provided that the original source and author(s) are credited.</license-p></license></permissions><attrib specific-use="authors">Fábio F. Roxo, Luz E. Ochoa, Gabriel S. C. Silva, Claudio Oliveira</attrib></supplementary-material><supplementary-material xmlns:xlink="http://www.w3.org/1999/xlink" id="S2" position="float" orientation="portrait" xlink:type="simple"><label>Supplementary material 2</label><caption><p>Fig. S2</p></caption><p>Data type: Adobe PDF file</p><media xlink:href="zookeys-481-109-s002.pdf" mimetype="pdf" mime-subtype="pdf file" position="float" orientation="portrait" xlink:type="simple" id="oo_38193.pdf"/><permissions><license xlink:type="simple"><license-p>This dataset is made available under the Open Database License (<ext-link ext-link-type="uri" xlink:href="http://opendatacommons.org/licenses/odbl/1.0/" xlink:type="simple">http://opendatacommons.org/licenses/odbl/1.0/</ext-link>). The Open Database License (ODbL) is a license agreement intended to allow users to freely share, modify, and use this Dataset while maintaining this same freedom for others, provided that the original source and author(s) are credited.</license-p></license></permissions><attrib specific-use="authors">Fábio F. Roxo, Luz E. Ochoa, Gabriel S. C. Silva, Claudio Oliveira</attrib></supplementary-material></tp:treatment-sec><ref-list><ref id="B53"><mixed-citation xmlns:xlink="http://www.w3.org/1999/xlink" xlink:type="simple"><person-group><name name-style="western"><surname>Roxo</surname><given-names>FF</given-names></name><name name-style="western"><surname>Albert</surname><given-names>JS</given-names></name><name name-style="western"><surname>Silva</surname><given-names>GS</given-names></name><name name-style="western"><surname>Zawadzki</surname><given-names>CH</given-names></name><name name-style="western"><surname>Foresti</surname><given-names>F</given-names></name><name name-style="western"><surname>Oliveira</surname><given-names>C</given-names></name></person-group> (<year>2014a</year>) <article-title>Molecular Phylogeny and Biogeographic History of the Armored Neotropical Catfish Subfamilies <tp:taxon-name><tp:taxon-name-part taxon-name-part-type="subfamily">Hypoptopomatinae</tp:taxon-name-part></tp:taxon-name>, <tp:taxon-name><tp:taxon-name-part taxon-name-part-type="subfamily">Neoplecostominae</tp:taxon-name-part></tp:taxon-name> and <tp:taxon-name><tp:taxon-name-part taxon-name-part-type="subfamily">Otothyrinae</tp:taxon-name-part></tp:taxon-name> (<tp:taxon-name><tp:taxon-name-part taxon-name-part-type="order">Siluriformes</tp:taxon-name-part></tp:taxon-name>: <tp:taxon-name><tp:taxon-name-part taxon-name-part-type="family">Loricariidae</tp:taxon-name-part></tp:taxon-name>).</article-title><source>PLoS ONE</source><volume>9</volume>(<issue>8</issue>): <elocation-id>e105564</elocation-id>. doi: <ext-link ext-link-type="doi" xlink:href="10.1371/journal.pone.0105564" xlink:type="simple">10.1371/journal.pone.0105564</ext-link></mixed-citation></ref></ref-list></tp:taxon-treatment>
